# Supplementary material for: Abietane Diterpenes from Medusantha martiusii and Their Anti-Neuroinflammatory Activity
Source: Molecules. 2024 Jun 7;29(12):2723. doi: 10.3390/molecules29122723 (PMC11207065; doi:10.3390/molecules29122723)
Supplement: Supplementary file 1 [file molecules-29-02723-s001.zip]

Archive with 1 entries (1 files):
- molecules-3029621-supplementary.pdf
